# Supplementary material for: Sex Differences in the Atherogenic Risk Index in Healthy Mexican Population and Its Relationship with Anthropometric and Psychological Factors
Source: J Pers Med. 2023 Sep 29;13(10):1452. doi: 10.3390/jpm13101452 (PMC10608136; doi:10.3390/jpm13101452)
Supplement: Supplementary file 1 [file jpm-13-01452-s001.zip]

Archive with 1 entries (1 files):
- jpm-2608430-supplementary.pdf
